# Supplementary material for: Electrographic Features of Spontaneous Recurrent Seizures in a Mouse Model of Extended Hippocampal Kindling
Source: Cereb Cortex Commun. 2021 Jan 22;2(1):tgab004. doi: 10.1093/texcom/tgab004 (PMC8152854; doi:10.1093/texcom/tgab004)
Supplement: hip-cor26_v4414_stage_5_tgab004 [file hip-cor26_v4414_stage_5_tgab004.zip]

Archive with 1 entries (1 files):
- hip-cor26_v4414_stage_5_tgab004.wmv
